# Supplementary material for: Targeting Tumor Microenvironment Interactions in Chronic Lymphocytic Leukemia Using Leukotriene Inhibitors
Source: Int J Mol Sci. 2025 Feb 28;26(5):2209. doi: 10.3390/ijms26052209 (PMC11899779; doi:10.3390/ijms26052209)
Supplement: Supplementary file 1 [file ijms-26-02209-s001.zip]

Archive with 1 entries (1 files):
- ijms-3458977-supplementary.pdf
